# Supplementary material for: Parental Feeding Styles and Risk of a New Carious Lesion in Preschool Children: A Longitudinal Study
Source: Nutrients. 2023 Oct 16;15(20):4387. doi: 10.3390/nu15204387 (PMC10609665; doi:10.3390/nu15204387)
Supplement: Supplementary file 1 [file nutrients-15-04387-s001.zip]

Archive with 1 entries (1 files):
- nutrients-2649207-supplementary.pdf
